# Supplementary material for: CDK4/6 Inhibitors Suppress RB-Null Triple-Negative Breast Cancer by Inhibiting Mutant P53 Expression via RBM38 RNA-Binding Protein
Source: Cancers (Basel). 2025 Oct 16;17(20):3339. doi: 10.3390/cancers17203339 (PMC12564691; doi:10.3390/cancers17203339)
Supplement: Supplementary file 1 [file cancers-17-03339-s001.zip]

Archive with 3 entries (2 files):
- cancers-3927674-supplementary materials/
- cancers-3927674-supplementary materials/cancers-3927674-supplementary figures.pdf
- cancers-3927674-supplementary materials/cancers-3927674-supplementary file.pdf
